# Supplementary material for: Bifidobacterium adolescentis SBT2786 Improves Sleep Quality in Japanese Adults with Relatively High Levels of Stress: A Randomized, Double-Blind, Placebo-Controlled Study
Source: Nutrients. 2024 May 30;16(11):1702. doi: 10.3390/nu16111702 (PMC11174696; doi:10.3390/nu16111702)
Supplement: Supplementary file 1 [file nutrients-16-01702-s001.zip]

Archive with 1 entries (1 files):
- nutrients-2963631-supplementary.pdf
